# Supplementary material for: Development and Application of Automated Sandwich ELISA for Quantitating Residual dsRNA in mRNA Vaccines
Source: Vaccines (Basel). 2024 Aug 8;12(8):899. doi: 10.3390/vaccines12080899 (PMC11359411; doi:10.3390/vaccines12080899)
Supplement: Supplementary file 1 [file vaccines-12-00899-s001.zip]

Archive with 1 entries (1 files):
- vaccines-3097740-supplementary.pdf
